# Supplementary material for: Extra-Virgin Olive Oil Enhances the Blood–Brain Barrier Function in Mild Cognitive Impairment: A Randomized Controlled Trial
Source: Nutrients. 2022 Dec 1;14(23):5102. doi: 10.3390/nu14235102 (PMC9736478; doi:10.3390/nu14235102)
Supplement: Supplementary file 1 [file nutrients-14-05102-s001.zip]

Archive with 1 entries (1 files):
- nutrients-2068114Supplementary Material.pdf
